# Supplementary material for: Spatiotemporal Assessment and Driving Factors of Ecosystem Health: A Case Study of Two Provinces in Southern China
Source: Biology (Basel). 2025 Jun 9;14(6):671. doi: 10.3390/biology14060671 (PMC12189917; doi:10.3390/biology14060671)
Supplement: Supplementary file 1 [file biology-14-00671-s001.zip]

Archive with 1 entries (1 files):
- biology-3630503-supplementary.pdf
